# Supplementary material for: Heterogeneous Folding Intermediates Govern the Conformational Pathway of the RNA Recognition Motif Domain of the Ewing Sarcoma Protein
Source: Biomolecules. 2025 Dec 24;16(1):33. doi: 10.3390/biom16010033 (PMC12839330; doi:10.3390/biom16010033)
Supplement: Supplementary file 1 [file biomolecules-16-00033-s001.zip]

Archive with 1 entries (1 files):
- biomolecules-4024109-supplementary.pdf
